# Supplementary material for: Local adaptation, genetic diversity and key environmental interactions in a collection of novel red clover germplasm
Source: Front Plant Sci. 2025 Mar 17;16:1553094. doi: 10.3389/fpls.2025.1553094 (PMC11955710; doi:10.3389/fpls.2025.1553094)
Supplement: Supplementary file 2 [file Table1.xlsx]

## Sheet: Supp Table 3
chr	position id	axis	loading	strand	gene_start	gene_end	SNP_distance_from_gene	SNP_location_relative_to_gene	Gene	Gene description	Gene type	chromosome	Exon count	References	Information on role	predictor	correlation	p_value	fdr	sort
NC_060059.1	1594756	1	0.186538	+	1590848	1596719	0	inside	LOC123902640	protein SAWADEE HOMEODOMAIN HOMOLOG 1-like	protein coding	LG1	9	Yates et al, 2011	enables chromatin binding	Bios3	0.186538	0.000124276	0.000738121	1
NC_060059.1	8414746	1	0.186878	+	8413570	8414490	256	downstream	LOC123918922	putative glycine-rich cell wall structural protein 1	protein coding	LG3	1	Yates et al, 2011	*	Bios3	0.186878	0.0161072	0.0289635	2
NC_060059.1	27965571	1	0.192938	-	27959235	27960355	5216	upstream	LOC123924713	probable acetyltransferase NATA1-like	protein coding	LG1	1	*	enables N-acetyltransferase activity	Bios3	0.192938	0.000277507	0.00149397	3
NC_060059.1	35463981	1	0.159071	-	35460249	35465253	0	inside	LOC123920806	uncharacterized protein C57A10.07	protein coding	LG1	3	Yates et al, 2011	located in cytoplasm	Bios3	0.159071	0.0060847	0.0133281	4
NC_060059.1	35463985	1	0.159621	-	35460249	35465253	0	inside	LOC123920806	uncharacterized protein C57A10.07	protein coding	LG1	3	Yates et al, 2011	located in cytoplasm	Bios3	0.159621	0.00612003	0.0133281	5
NC_060061.1	46947639	1	0.154905	-	46947976	46950800	337	downstream	LOC123917197	receptor-like protein EIX2	protein coding	LG3	2	*	enables protein binding	Bios3	-0.143688	3.68273e-06	4.81211e-05	6
NC_060060.1	6770484	1	0.17474	-	6767085	6775621	0	inside	LOC123906668	RAB11-binding protein RELCH-like	protein coding	LG2	19	*	enables protein binding, involved_in intracellular cholesterol transport, located_in recycling endosome, located_in trans-Golgi network	Bios3	0.17474	0.00182291	0.00558266	7
NC_060060.1	7135605	1	-0.137786	+	7131700	7140526	0	inside	LOC123907327	U3 small nucleolar RNA-associated protein 21 homolog	protein coding	LG2	17	Yates et al, 2011	enables protein binding, involved_in rRNA processing, part_of Pwp2p-containing subcomplex of 90S preribosome, part_of small-subunit processome	Bios3	-0.137786	0.00533556	0.0121601	8
NC_060060.1	7262675	1	0.164897	+	7252547	7264151	0	inside	LOC123907889	transcription termination factor MTERF2, chloroplastic	protein coding	LG2	5	Yates et al, 2011	enables double-stranded DNA binding, involved_in regulation of DNA-templated transcription	Bios3	0.164897	0.00129589	0.0043615	9
NC_060060.1	18091799	1	0.15231	+	18090163	18091014	785	downstream	LOC123903762	lectin 10-like	protein coding	LG2	1	*	enables carbohydrate binding	Bios3	0.15231	1.27388e-05	0.000131411	10
NC_060060.1	18091871	1	-0.166003	+	18090163	18091014	857	downstream	LOC123903762	lectin 10-like	protein coding	LG2	1	*	enables carbohydrate binding	Bios3	-0.166003	1.97034e-06	2.75847e-05	11
NC_060060.1	18091886	1	0.153885	+	18090163	18091014	872	downstream	LOC123903762	lectin 10-like	protein coding	LG2	1	*	enables carbohydrate binding	Bios3	0.153885	0.00033997	0.00166585	12
NC_060060.1	21301118	1	0.150803	-	21296213	21304428	0	inside	LOC123906786	protein NLRC3	protein coding	LG2	19	Yates et al, 2011	enables protein binding	Bios3	0.150803	4.59097e-05	0.000391231	13
NC_060060.1	26390358	1	0.169417	+	26388092	26398265	0	inside	LOC123911629	cycloartenol synthase-like	protein coding	LG2	19	Yates et al, 2011	enables intramolecular transferase activity, involved_in triterpenoid biosynthetic process, located_in lipid droplet	Bios3	0.169417	0.0252867	0.0405418	14
NC_060060.1	27594893	1	0.179911	+	27590481	27594292	601	downstream	LOC123904490	protein terminal ear1 homolog	pseudo	LG2	*	*	*	Bios3	0.179911	0.00101322	0.00381711	15
NC_060060.1	35426743	1	0.176594	-	35424283	35428140	0	inside	LOC123907786	L-ascorbate oxidase homolog	protein coding	LG2	8	Yates et al, 2011	enables copper ion binding, enables oxidoreductase activity	Bios3	0.176594	0.00352909	0.00850712	16
NC_060060.1	35426744	1	0.178745	-	35424283	35428140	0	inside	LOC123907786	L-ascorbate oxidase homolog	protein coding	LG2	8	Yates et al, 2011	enables copper ion binding, enables oxidoreductase activity	Bios3	0.178745	0.00332027	0.00850712	17
NC_060060.1	40809070	3	0.0985307	+	40809325	40811219	255	upstream	LOC123911098	thylakoid lumenal protein TL20.3, chloroplastic	protein coding	LG2	7	Yates et al, 2011	preferred names thylakoid lumenal protein TL20.3, chloroplastic	Bios3	-0.139665	0.000587389	0.00252655	18
NC_060061.1	5236892	1	0.154673	+	5236705	5238699	0	inside	LOC123915599	putative GEM-like protein 8	protein coding	LG3	4	Yates et al, 2011	*	Bios3	0.154673	4.43101e-05	0.000391231	20
NC_060061.1	6320625	1	0.144868	-	6318059	6322620	0	inside	LOC123915949	uncharacterized LOC123915949	protein coding	LG3	3	*	*	Bios3	0.144868	1.59741e-06	2.6091e-05	21
NC_060061.1	38944902	1	0.145443	-	38941693	38948191	0	inside	LOC123913461	probable polyamine oxidase 4	protein coding	LG3	10	Yates et al, 2011	enables polyamine oxidase activity, involved_in polyamine catabolic process, located_in peroxisome	Bios3	0.145443	0.00623538	0.01343	22
NC_060060.1	40809068	1	-0.139665	+	40809325	40811219	257	upstream	LOC123911098	thylakoid lumenal protein TL20.3, chloroplastic	protein coding	LG2	7	Yates et al, 2011	preferred names thylakoid lumenal protein TL20.3, chloroplastic	Bios3	0.174868	4.38747e-06	5.37465e-05	23
NC_060060.1	47338028	3	-0.09174	+	47334118	47341645	0	inside	LOC123905949	E3 ubiquitin-protein ligase XBAT33-like	protein coding	LG2	11	Yates et al, 2011	enables chloroplast targeting sequence binding, enables protein binding, involved_in protein targeting to chloroplast, located_in chloroplast outer membrane	Bios3	0.154905	9.51876e-05	0.000621892	24
NC_060061.1	50035937	1	-0.136457	+	50031802	50038214	0	inside	LOC123917523	vicianin hydrolase-like	protein coding	LG3	13	*	enables beta glucosidase activity, involved in carbohydrate metabolic process	Bios3	-0.144123	0.0224847	0.0371572	25
NC_060061.1	50035950	1	0.210375	+	50031802	50038214	0	inside	LOC123917523	vicianin hydrolase-like	protein coding	LG3	13	*	enables beta glucosidase activity, involved in carbohydrate metabolic process	Bios3	-0.136457	0.00567302	0.0126354	26
NC_060061.1	50035968	1	-0.202033	+	50031802	50038214	0	inside	LOC123917523	vicianin hydrolase-like	protein coding	LG3	13	*	enables beta glucosidase activity, involved in carbohydrate metabolic process	Bios3	0.210375	0.000178601	0.00100016	27
NC_060061.1	50036002	1	-0.197133	+	50031802	50038214	0	inside	LOC123917523	vicianin hydrolase-like	protein coding	LG3	13	*	enables beta glucosidase activity, involved in carbohydrate metabolic process	Bios3	-0.202033	8.62962e-05	0.000583243	28
NC_060062.1	50300966	1	0.167493	-	50293925	50297446	3520	upstream	LOC123882380	F-box protein At4g35930	protein coding	LG4	5	Yates et al, 2011	enables protein binding	Bios3	-0.197133	0.000484358	0.00215759	29
NC_060062.1	4099588	1	0.164456	+	4099384	4103383	0	inside	LOC123881749	protein NLP2	protein coding	LG4	5	*	enables DNA binding transcription factor activity, enables protein binding	Bios3	0.164456	0.000284026	0.00149397	30
NC_060063.1	5043010	3	-0.0896045	-	5043551	5044373	541	downstream	LOC123885190	uncharacterized LOC123885190	protein coding	LG5	2	*	*	Bios3	-0.166362	0.000300789	0.00151166	31
NC_060062.1	5618860	1	0.145621	-	5613843	5615633	3227	upstream	LOC123921608	chalcone synthase 1B	protein coding	LG4	2	*	enables acyltransferase activity, transferring groups other than amino-acyl groups, involved_in polyketide biosynthetic process	Bios3	0.145621	3.42975e-07	7.46923e-06	32
NC_060062.1	11759095	1	0.157521	+	11757658	11769137	0	inside	LOC123924389	altered inheritance of mitochondria protein 3-like	protein coding	LG4	10	Yates et al, 2011	*	Bios3	0.157521	0.0138332	0.0253393	33
NC_060062.1	15548631	1	0.145285	-	15547761	15553284	0	inside	LOC123923583	probable 2-carboxy-D-arabinitol-1-phosphatase	protein coding	LG4	9	Yates et al, 2011	enables phosphatase activity	Bios3	0.145285	0.0164396	0.0292924	34
NC_060062.1	15548637	1	0.146856	-	15547761	15553284	0	inside	LOC123923583	probable 2-carboxy-D-arabinitol-1-phosphatase	protein coding	LG4	9	Yates et al, 2011	enables phosphatase activity	Bios3	0.146856	0.0239857	0.0391766	35
NC_060062.1	17864517	1	0.146304	+	17856412	17860747	3770	downstream	LOC123919997	exonuclease V, chloroplastic-like	protein coding	LG4	7	Yates et al, 2011	enables single-stranded DNA 5'-3' DNA exonuclease activity, involved_in interstrand cross-link repair, located_in nucleus	Bios3	0.146304	0.000431014	0.00198493	36
NC_060062.1	20108597	1	0.147476	-	20107635	20107751	846	upstream	LOC123882634	U5 spliceosomal RNA	snRNA	LG4	1	*	*	Bios3	0.147476	0.00302406	0.00811939	37
NC_060062.1	20108599	1	0.153582	-	20107635	20107751	848	upstream	LOC123882634	U5 spliceosomal RNA	snRNA	LG4	1	*	*	Bios3	0.153582	0.0022774	0.00686723	38
NC_060062.1	36384110	1	0.14582	-	36373285	36384950	0	inside	LOC123920716	uncharacterized LOC123920716	protein coding	LG4	10	*	*	Bios3	0.14582	0.00456247	0.010774	39
NC_060059.1	47781468	2	0.111325	+	47778885	47782088	0	inside	LOC123899552	uncharacterized LOC123899552	ncRNA	LG1	6	*	*	Bios3	-0.175257	0.00148348	0.00483948	40
NC_060062.1	50300975	1	0.158019	-	50293925	50297446	3529	upstream	LOC123882380	F-box protein At4g35930	protein coding	LG4	5	Yates et al, 2011	enables protein binding	Bios3	0.167493	0.00484725	0.0113103	41
NC_060065.1	51531344	3	0.116329	-	51531347	51533805	3	downstream	LOC123894708	probable L-type lectin-domain containing receptor kinase VII.2	protein coding	LG7	1	*	enables ATP binding, enables carbohydrate binding, enables protein kinase activity, involved_in protein phosphorylation, located_in plasma membrane	Bios3	0.158019	0.00795399	0.0164103	42
NC_060063.1	53390230	1	0.14554	+	53392977	53396899	2747	upstream	LOC123883037	ribulose-phosphate 3-epimerase, chloroplastic	protein coding	LG5	10	Yates et al, 2011	enables D ribulose phosphate 3 epimerase activity, enables metal ion building, involved in carbohydrate metabolic process, involved in pentose phosphate shunt, involved in pentose phosphate shunt non-oxidative branch, located in cytosol	Bios3	0.175609	7.98898e-05	0.00057994	43
NC_060063.1	57674718	2	0.103786	-	57676837	57679046	2119	downstream	LOC123883434	spermidine hydroxycinnamoyl transferase-like	pseudo	LG5	*	*	*	Bios3	0.151475	0.00566698	0.0126354	44
NC_060063.1	53804064	3	-0.102101	-	53801033	53807123	0	inside	LOC123884770	nuclear transport factor 2	protein coding	LG5	9	Yates et al, 2011	enables mRNA binding, located in cytosol, part of ribonucleoprotein complex	Bios3	0.14554	0.00853545	0.0169895	45
NC_060064.1	2959971	1	0.160021	+	2959860	2964524	0	inside	LOC123891007	aspartic proteinase-like	protein coding	LG6	14	Yates et al, 2011	enables aspartic type endopeptidase activity, involved in lipid metabolic process and proteolysis	Bios3	0.160021	0.00892714	0.017324	46
NC_060064.1	2960053	1	0.190593	+	2959860	2964524	0	inside	LOC123891007	aspartic proteinase-like	protein coding	LG6	14	Yates et al, 2011	enables aspartic type endopeptidase activity, involved in lipid metabolic process and proteolysis	Bios3	0.190593	0.00288614	0.00785672	47
NC_060064.1	4996488	1	-0.160729	+	4996203	4997142	0	inside	LOC123890265	uncharacterized LOC123890265	pseudo	LG6	*	*	*	Bios3	-0.160729	6.66576e-09	2.17833e-07	48
NC_060064.1	4996489	1	-0.161944	+	4996203	4997142	0	inside	LOC123890265	uncharacterized LOC123890265	pseudo	LG6	*	*	*	Bios3	-0.161944	6.31913e-09	2.17833e-07	49
NC_060064.1	4996490	1	-0.161864	+	4996203	4997142	0	inside	LOC123890265	uncharacterized LOC123890265	pseudo	LG6	*	*	*	Bios3	-0.161864	6.07918e-09	2.17833e-07	50
NC_060064.1	4996498	1	-0.161437	+	4996203	4997142	0	inside	LOC123890265	uncharacterized LOC123890265	pseudo	LG6	*	*	*	Bios3	-0.161437	5.35476e-09	2.17833e-07	51
NC_060064.1	4996508	1	-0.154294	+	4996203	4997142	0	inside	LOC123890265	uncharacterized LOC123890265	pseudo	LG6	*	*	*	Bios3	-0.154294	7.77975e-09	2.17833e-07	52
NC_060064.1	4996518	1	-0.154037	+	4996203	4997142	0	inside	LOC123890265	uncharacterized LOC123890265	pseudo	LG6	*	*	*	Bios3	-0.154037	6.57838e-09	2.17833e-07	53
NC_060064.1	4996525	1	-0.154919	+	4996203	4997142	0	inside	LOC123890265	uncharacterized LOC123890265	pseudo	LG6	*	*	*	Bios3	-0.154919	7.77614e-09	2.17833e-07	54
NC_060064.1	8396421	1	0.14531	+	8394697	8396875	0	inside	LOC123891580	adenylate kinase 1, chloroplastic	protein coding	LG6	4	Yates et al, 2011	enables ATP binding, enables adenylate kinase activity, involved_in nucleobase-containing compound metabolic process, located_in cytoplasm, located_in mitochondrion	Bios3	0.14531	0.000124222	0.000738121	55
NC_060064.1	13571675	1	-0.135088	-	13572391	13573424	716	downstream	LOC123893133	MLP-like protein 423	protein coding	LG6	2	*	enables abscisic acid binding, enables protein phosphatase inhibitor activity, enables signaling receptor activity, involved_in abscisic acid-activated signaling pathway, involved_in defense response	Bios3	-0.135088	0.00266431	0.0075682	57
NC_060064.1	25957171	1	0.152865	+	25955000	25964080	0	inside	LOC123888446	uncharacterized LOC123888446	protein coding	LG6	7	*	*	Bios3	0.152865	0.0153822	0.0279158	58
NC_060065.1	185433	1	0.150655	-	180927	186082	0	inside	LOC123899137	MLO-like protein 1	protein coding	LG7	14	Yates et al, 2011	involved_in defense response, located_in membrane	Bios3	0.150655	7.12975e-05	0.000537473	59
NC_060065.1	5166491	1	-0.137601	-	5166075	5172330	0	inside	LOC123899452	EG45-like domain containing protein 2	protein coding	LG7	7	Yates et al, 2011	preferred names EG45- like domain containing protein 2	Bios3	-0.137601	0.00348934	0.00850712	60
NC_060065.1	5166494	1	-0.137986	-	5166075	5172330	0	inside	LOC123899552	uncharacterized LOC123899552	ncRNA	LG1	6	*	*	Bios3	-0.137986	0.00351069	0.00850712	61
NC_060065.1	10128232	1	0.157857	-	10130820	10130926	2588	downstream	LOC123900270	small nucleolar RNA R71	protein coding	LG7	1	*	*	Bios3	0.157857	0.00106182	0.00385403	62
NC_060065.1	32711231	1	0.160754	-	32711591	32716211	360	downstream	LOC123898024	microtubule-associated protein 70-5	protein coding	LG7	10	*	enables microtubule binding, involved_in cytoskeleton organization	Bios3	0.160754	0.008221	0.0167846	63
NC_060065.1	36317487	1	0.158453	-	36316370	36319898	0	inside	LOC123897359	uncharacterized LOC123897359	protein coding	LG7	6	*	enables protein binding	Bios3	0.158453	0.0035591	0.00850712	64
NC_060059.1	30726211	2	0.0981806	-	30722882	30724990	1221	upstream	LOC123903071	uncharacterized LOC123903071	protein coding	LG1	3	*	*	Bios6	0.0981806	0.0280461	0.0443309	65
NC_060065.1	49110204	3	-0.0939259	-	49105017	49108035	2169	upstream	LOC123897910	putative cyclin-D6-1	protein coding	LG7	6	*	enables cyclin dependant protein serine/ threonine kinase regulator activity, involved in miotic cycle phase transition, involved in regulation of cyclin dependant protein serine/ thereonine kinase activity, part of cyclin dependant protein kinase holoenzyme complex, located in cytoplasm and nucleus	Bios6	0.111325	0.000154273	0.000889338	66
NC_060060.1	14151536	2	0.106103	+	14148580	14157010	0	inside	LOC123907412	cancer-related nucleoside-triphosphatase homolog	protein coding	LG2	8	*	enables ATP hydrolysis activity	Bios3	-0.128248	4.90012e-06	5.64954e-05	67
NC_060060.1	69004351	3	-0.0799817	+	69002472	69006278	0	inside	LOC123906428	uncharacterized LOC123906428	protein coding	LG2	5	Yates et al, 2011	*	Bios6	0.100004	0.00874711	0.0171443	68
NC_060062.1	5757689	2	0.129808	-	5752360	5756667	1022	upstream	LOC123921628	uncharacterized LOC123921628	protein coding	LG4	3	*	located in plasma membrane	Bios6	0.129808	0.0308561	0.0483824	69
NC_060062.1	5757780	2	0.117553	-	5752360	5756667	1113	upstream	LOC123921628	uncharacterized LOC123921628	protein coding	LG4	3	*	located in plasma membrane	Bios6	0.117553	0.0194829	0.0334726	70
NC_060063.1	16749858	2	-0.107348	+	16752681	16755391	2823	upstream	LOC123885270	60S ribosomal protein L7-2-like	protein coding	LG5	7	Yates et al, 2011	enables RNA binding, enables structural constituent of ribosome, involved in maturation of LSU rRNA from tricistronic rRNA transcript (SSU-rRNA, 5.8S rRNA, LSU_rRNA), part of cytosolic large ribosomal subunit	Bios6	-0.107348	0.0185925	0.0325369	71
NC_060063.1	16749861	2	-0.108247	+	16752681	16755391	2820	upstream	LOC123885270	60S ribosomal protein L7-2-like	protein coding	LG5	7	Yates et al, 2011	enables RNA binding, enables structural constituent of ribosome, involved in maturation of LSU rRNA from tricistronic rRNA transcript (SSU-rRNA, 5.8S rRNA, LSU_rRNA), part of cytosolic large ribosomal subunit	Bios6	-0.108247	0.0113558	0.021609	72
NC_060063.1	57692453	3	-0.0799916	-	57691674	57700676	0	inside	LOC123883439	patatin-like protein 2	protein coding	LG5	6	*	enables acylglycerol lipase activity, enables phospholipase activity, involved_in lipid metabolic process	Bios8	-0.126447	1.42999e-05	0.000133466	74
NC_060065.1	34240205	2	0.101627	+	34239138	34244066	0	inside	LOC123896831	uncharacterized LOC123896831	protein coding	LG7	4	*	*	Bios6	0.101627	0.00129167	0.0043615	75
NC_060059.1	8654295	3	-0.0942508	+	8656287	8659669	1992	upstream	LOC123919273	serine carboxypeptidase-like 27	protein coding	LG1	9	*	enables serine-type carboxypeptidase activity, involved_in proteolysis, located_in vacuole	Bios8	-0.0942508	0.00167224	0.00520253	76
NC_060059.1	9786448	3	-0.0858771	+	9783466	9792192	0	inside	LOC123920368	uncharacterized LOC123920368	protein coding	LG1	6	Yates et al, 2011	involved_in regulation of transcription by RNA polymerase II, part_of piccolo histone acetyltransferase complex	Bios8	-0.0858771	0.00247779	0.00735828	77
NC_060059.1	13792344	3	-0.11858	-	13792195	13792881	0	inside	LOC123888771	dnaJ homolog subfamily B member 12-like	protein coding	LG1	1	*	Preferred Names dnaJ homolog subfamily B member 12-like	Bios8	-0.11858	2.91809e-07	7.14933e-06	78
NC_060060.1	3590798	3	0.0789814	+	3593152	3595936	2354	upstream	LOC123905675	uncharacterized LOC123905675	pseudo	LG2	*	*	*	Bios8	0.0789814	0.00844191	0.0169895	79
NC_060060.1	32610042	3	0.114827	-	32601162	32611286	0	inside	LOC123910557	dynamin-related protein 3A-like	protein coding	LG2	20	*	enables GTP binding, enables GTPase activity, enables microtubule binding, involved_in mitochondrial fission, involved_in peroxisome fission, located_in cytoplasm, located_in membrane, located_in microtubule, located_in mitochondrion, located_in peroxisome	Bios3	0.132715	0.00353827	0.00850712	80
NC_060060.1	36381293	3	-0.0936363	-	36375212	36382521	0	inside	LOC123905879	E3 ubiquitin-protein ligase XBAT32	protein coding	LG2	12	Yates et al, 2011	enables protein binding	Bios8	-0.0936363	0.0170553	0.0301156	81
NC_060060.1	38652726	3	-0.100422	-	38656086	38663287	3360	downstream	LOC123907198	tRNA pseudouridine synthase A 1	protein coding	LG2	6	Yates et al, 2011	enables RNA binding, enables pseudouridine synthase activity, involved_in tRNA pseudouridine synthesis	Bios8	-0.100422	0.0314515	0.0489245	82
NC_060060.1	39413353	3	-0.0999638	+	39406188	39409173	4180	downstream	LOC123907287	uncharacterized LOC123907287	protein coding	LG2	6	*	*	Bios8	-0.0999638	1.15107e-05	0.000125339	83
NC_060060.1	39413381	3	-0.103691	+	39406188	39409173	4208	downstream	LOC123907287	uncharacterized LOC123907287	protein coding	LG2	6	*	*	Bios8	-0.103691	1.76301e-06	2.65808e-05	84
NC_060065.1	41226246	3	-0.0934242	-	41220536	41230595	0	inside	LOC123894924	probable LRR receptor-like serine/threonine-protein kinase At1g53430	protein coding	LG7	25	Yates et al, 2011	enables ATP binding, enables protein binding, enables protein kinase activity, involved_in protein phosphorylation	Bios3	0.110999	0.0192966	0.0334701	85
NC_060062.1	47653653	1	-0.175257	+	47652261	47655951	0	inside	LOC123881615	L-ascorbate oxidase homolog	protein coding	LG4	9	*	enables copper ion binding, enables oxidoreductase activity	Bios8	-0.09174	0.0013129	0.0043615	86
NC_060060.1	52510342	3	-0.0913082	-	52505557	52511934	0	inside	LOC123907830	trihelix transcription factor GT-4-like	protein coding	LG2	5	Yates et al, 2011	preferred names trihelix transcription factor GT-1-like; trihelix transcription factor GT-4-like	Bios8	-0.0914502	0.00117838	0.0041993	87
NC_060060.1	52510351	3	-0.0929621	-	52505557	52511934	0	inside	LOC123907830	trihelix transcription factor GT-4-like	protein coding	LG2	5	Yates et al, 2011	preferred names trihelix transcription factor GT-1-like; trihelix transcription factor GT-4-like	Bios8	-0.0913082	0.00128742	0.0043615	88
NC_060060.1	52510379	3	-0.0930617	-	52505557	52511934	0	inside	LOC123907830	trihelix transcription factor GT-4-like	protein coding	LG2	5	Yates et al, 2011	preferred names trihelix transcription factor GT-1-like; trihelix transcription factor GT-4-like	Bios8	-0.0929621	0.00060983	0.00254312	89
NC_060062.1	52789750	1	0.175609	-	52788199	52790843	0	inside	LOC123924416	uncharacterized LOC123924416	protein coding	LG4	4	Yates et al, 2011	*	Bios8	-0.0930617	0.000592967	0.00252655	90
NC_060060.1	59871491	3	-0.0820052	-	59872018	59876141	527	downstream	LOC123909248	myosin-2	protein coding	LG2	4	Yates et al, 2011	*	Bios8	-0.079465	0.011774	0.0221896	91
NC_060060.1	65980169	2	0.100004	+	65978569	65980337	0	inside	LOC123906333	glucan endo-1,3-beta-glucosidase 12	protein coding	LG2	3	*	enables hydrolase activity, hydrolyzing O-glycosyl compounds, involved_in carbohydrate metabolic process	Bios8	-0.0820052	0.0225597	0.0371572	92
NC_060060.1	73869357	1	0.14933	-	73868310	73872615	0	inside	LOC123911000	vacuolar-sorting receptor 1	protein coding	LG2	11	Yates et al, 2011	enables calcium ion binding	Bios3	0.1065	0.0252017	0.0405418	93
NC_060061.1	8067646	3	0.0812793	+	8064515	8068474	0	inside	LOC123915700	neurofilament heavy polypeptide	protein coding	LG3	3	Yates et al, 2011	*	Bios8	0.0812793	0.00522134	0.0120398	94
NC_060062.1	9143462	3	0.0873311	+	9140227	9140299	3163	downstream	TRNAK-CUU_6	*	*	*	*	*	*	Bios8	0.0873311	0.00670541	0.0141318	95
NC_060062.1	12044641	3	-0.0939484	+	12041729	12046708	0	inside	LOC123919813	ubiquitin-like modifier-activating enzyme atg7	protein coding	LG4	14	Yates et al, 2011	enables Atg12 activating enzyme activity, enables Atg8 activating enzyme activity, involved_in C-terminal protein lipidation, involved_in autophagosome assembly, involved_in autophagy of mitochondrion, involved_in cellular response to nitrogen starvation, involved_in piecemeal microautophagy of the nucleus, involved_in protein modification by small protein conjugation, located_in cytoplasm, locat…	Bios3	-0.10779	0.00977545	0.0187842	96
NC_060062.1	13027396	3	-0.0816354	+	13025765	13030278	0	inside	LOC123921146	protein THYLAKOID FORMATION1, chloroplastic-like	protein coding	LG4	5	Yates et al, 2011	involved_in photosynthesis, involved_in photosystem II assembly, involved_in protein import into chloroplast stroma, involved_in protein import into chloroplast thylakoid membrane, involved_in thylakoid membrane organization, located_in chloroplast thylakoid	Bios8	-0.0816354	0.00150616	0.00483948	97
NC_060062.1	15837500	3	0.0840299	+	15844196	15847511	6696	upstream	LOC123924698	uncharacterized LOC123924698	protein coding	LG4	3	*	*	Bios8	0.0840299	0.000100023	0.000632404	98
NC_060062.1	26187694	3	-0.0798679	+	26183672	26189025	0	inside	LOC123924765	O-fucosyltransferase 19-like	protein coding	LG4	7	*	located_in cytoplasm	Bios8	-0.0798679	1.44142e-06	2.56835e-05	99
NC_060061.1	50035895	1	-0.144123	+	50031802	50038214	0	inside	LOC123917523	vicianin hydrolase-like	protein coding	LG3	13	*	enables beta glucosidase activity, involved in carbohydrate metabolic process	Bios8	-0.0902108	0.00261869	0.00754799	100
NC_060063.1	15448085	3	-0.0969589	-	15449104	15450047	1019	downstream	LOC123886104	F-box protein SKIP23-like	pseudo	LG5	*	*	*	Bios8	-0.0969589	0.00635153	0.0135315	101
NC_060063.1	15448113	3	0.0915268	-	15449104	15450047	991	downstream	LOC123886104	F-box protein SKIP23-like	pseudo	LG5	*	*	*	Bios8	0.0915268	0.0211139	0.0356753	102
NC_060059.1	31484810	2	0.127625	+	31490834	31495120	6024	upstream	LOC123908441	protein SIEVE ELEMENT OCCLUSION B-like	protein coding	LG1	7	Yates et al, 2011	involved in phloem development	Bios8	0.0836529	8.60131e-05	0.000583243	103
NC_060063.1	41478392	3	0.0797547	+	41474814	41478020	372	downstream	LOC123886679	E3 ubiquitin-protein ligase RSL1-like	protein coding	LG5	4	*	enables ubiquitin conjugating enzyme binding, enable ubiquitin protien ligase activity, enables zinc ion binding, involved in positive regulation of proteasomal ubiquitin dependent protein catabolic process, involved in protein polyubiquitination, involved in ubiquitin dependent protein catabolic process, located in cytoplasm, part of ubiquitin complex,	Bios8	0.0801587	0.00103218	0.00381711	104
NC_060063.1	43890453	3	-0.0938941	-	43882292	43888587	1866	upstream	LOC123884730	ATPase family AAA domain-containing protein FIGL1-like	protein coding	LG5	13	*	enables ATP binding, enables ATP hydrolysis activity	Bios8	0.0797547	0.00858143	0.0169895	105
NC_060059.1	46614971	1	-0.143688	+	46614034	46616890	0	inside	LOC123905050	actin-depolymerizing factor 1	protein coding	LG1	5	Yates et al, 2011	enables actin filament binding, involved_in actin filament depolymerization, located_in actin cytoskeleton, located_in cytoplasm	Bios8	-0.0938941	0.00284626	0.00785672	106
NC_060063.1	53804085	3	-0.0982908	-	53801033	53807123	0	inside	LOC123884770	nuclear transport factor 2	protein coding	LG5	9	Yates et al, 2011	enables mRNA binding, located in cytosol, part of ribonucleoprotein complex	Bios8	-0.102101	0.000781057	0.00309639	107
NC_060063.1	55473352	3	0.0796153	+	55469325	55479236	0	inside	LOC123883338	eukaryotic translation initiation factor 4G-like	protein coding	LG5	11	Yates et al, 2011	enables mRNA binding, enables protein binding, enables translation initiation factor activity, part of eukaryotic translation initiation factor 4F complex	Bios8	-0.0982908	0.00158629	0.00501473	108
NC_060062.1	56871930	1	0.151475	+	56869621	56874847	0	inside	LOC123920378	probable alpha,alpha-trehalose-phosphate synthase [UDP-forming] 9	protein coding	LG4	4	Yates et al, 2011	enables catalytic activity, involved_in trehalose biosynthetic process, involved_in trehalose metabolism in response to stress, located_in cytosol	Bios8	0.0796153	0.0196395	0.0334726	109
NC_060063.1	57674734	3	-0.127142	-	57676837	57679046	2103	downstream	LOC123883434	spermidine hydroxycinnamoyl transferase-like	pseudo	LG5	*	*	*	Bios6	0.103786	0.00320221	0.00836843	110
NC_060063.1	57674804	2	0.101858	-	57676837	57679046	2033	downstream	LOC123883434	spermidine hydroxycinnamoyl transferase-like	pseudo	LG5	*	*	*	Bios8	-0.127142	5.28594e-05	0.000423296	111
NC_060060.1	58106377	3	-0.079465	-	58108432	58113206	2055	downstream	LOC123910162	homeobox-leucine zipper protein HDG11	protein coding	LG2	11	*	enables DNA binding, enables DNA-binding transcription factor activity, RNA polymerase II-specific, enables lipid binding, involved_in regulation of DNA-templated transcription	Bios8	-0.0799916	0.0218178	0.0365495	113
NC_060064.1	5148503	3	-0.0838619	+	5143976	5152211	0	inside	LOC123890282	D-lactate dehydrogenase [cytochrome], mitochondrial	protein coding	LG6	18	Yates et al, 2011	enables D-lactate dehydrogenase (cytochrome) activity, enables D-lactate dehydrogenase activity, enables FAD binding, involved_in lactate catabolic process, located_in mitochondrion	Bios8	-0.0838619	0.0025777	0.00754073	114
NC_060064.1	13277845	1	-0.171814	-	13286598	13288322	8753	downstream	LOC123889023	calmodulin-like	protein coding	LG6	2	*	enables calcium ion binding, enables enzyme regulator activity	Bios3	-0.171814	0.000789895	0.00309639	115
NC_060064.1	17170467	3	0.0935871	-	17165076	17168039	2428	upstream	LOC123889788	myb family transcription factor PHL5-like	protein coding	LG6	6	*	enables DNA binding, enables DNA-binding transcription factor activity	Bios8	0.0935871	0.000289646	0.00149397	116
NC_060064.1	17529215	3	-0.112368	+	17531284	17538779	2069	upstream	LOC123889838	CAAX prenyl protease 1 homolog	protein coding	LG6	14	Yates et al, 2011	enables metalloendopeptidase activity, involved_in CAAX-box protein processing, located_in endoplasmic reticulum membrane	Bios3	-0.116108	0.00287224	0.00785672	117
NC_060065.1	7445552	3	-0.0936434	-	7440354	7445022	530	upstream	LOC123894272	uncharacterized LOC123894272	protein coding	LG7	3	Yates et al, 2011	*	Bios8	-0.0936434	0.000856907	0.00329321	118
NC_060065.1	7445557	3	-0.0916052	-	7440354	7445022	535	upstream	LOC123894272	uncharacterized LOC123894272	protein coding	LG7	3	Yates et al, 2011	*	Bios8	-0.0916052	6.85593e-07	1.34376e-05	119
NC_060065.1	33001027	3	0.093969	-	33005100	33005822	4073	downstream	LOC123897728	cysteine proteinase inhibitor 1-like	protein coding	LG7	1	*	enables cysteine-type endopeptidase inhibitor activity	Bios8	0.093969	0.00748879	0.0156149	120
NC_060065.1	34908787	3	-0.0830218	-	34905700	34909768	0	inside	LOC123896811	E3 ubiquitin-protein ligase MIEL1	protein coding	LG7	12	Yates et al, 2011	enables ubiquitin protein ligase activity, enables zinc ion binding, involved_in protein ubiquitination, involved_in ubiquitin-dependent protein catabolic process, located_in nucleus	Bios8	-0.0830218	0.00347922	0.00850712	121
NC_060065.1	38474510	3	-0.080507	+	38456744	38462241	12269	downstream	LOC123893864	YTH domain-containing protein ECT4-like	protein coding	LG7	9	Yates et al, 2011	enables mRNA binding, involved_in mRNA destabilization, located_in cytoplasm	Bios8	-0.080507	0.0137949	0.0253393	122
NC_060063.1	41477381	3	0.0801587	+	41474814	41478020	0	inside	LOC123886679	E3 ubiquitin-protein ligase RSL1-like	protein coding	LG5	4	*	enables ubiquitin conjugating enzyme binding, enable ubiquitin protien ligase activity, enables zinc ion binding, involved in positive regulation of proteasomal ubiquitin dependent protein catabolic process, involved in protein polyubiquitination, involved in ubiquitin dependent protein catabolic process, located in cytoplasm, part of ubiquitin complex,	Bios8	-0.0934242	0.0254421	0.0405418	123
NC_060065.1	49110205	3	-0.0941569	-	49105017	49108035	2170	upstream	LOC123897910	putative cyclin-D6-1	protein coding	LG7	6	*	enables cyclin dependant protein serine/ threonine kinase regulator activity, involved in miotic cycle phase transition, involved in regulation of cyclin dependant protein serine/ thereonine kinase activity, part of cyclin dependant protein kinase holoenzyme complex, located in cytoplasm and nucleus	Bios8	-0.0939259	0.000370486	0.00177111	124
NC_060062.1	49987141	3	-0.0902108	-	49983507	49991822	0	inside	LOC123882349	calmodulin-lysine N-methyltransferase	protein coding	LG4	7	Yates et al, 2011	enables calmodulin Lysine N methyltransferase activity, located in cytoplasm	Bios8	-0.0941569	0.000435469	0.00198493	125
NC_060060.1	52510340	3	-0.0914502	-	52505557	52511934	0	inside	LOC123907830	trihelix transcription factor GT-4-like	protein coding	LG2	5	Yates et al, 2011	preferred names trihelix transcription factor GT-1-like; trihelix transcription factor GT-4-like	Bios8	0.116329	5.39918e-05	0.000423296	126
										BIOS3, Isothermality
										BIOS6, Min temperature of coldest month
										BIOS8, Mean temperature of driest quarter
										BIOS15, Precipitation seasonality
										BIOS16, Precipitation of wettest quarter
										BIOS17, Precipitation of driest quarter
										BIOS18, Precipitation of warmest quarter

## Sheet: Supp Table 4
Gene	Yates ID
LOC123882349	RC.21377				LOC123891007	RC.6330
LOC123882380	RC.24569				LOC123915599	RC.37095
LOC123883037	RC.43607				LOC123923583	RC.43624
LOC123883338	RC.40574
LOC123885270	RC.43593
LOC123889838	RC.5605
LOC123890282	RC.20387
LOC123891007	RC.6330
LOC123891580	RC.44403
LOC123893864	RC.23269
LOC123894272	RC.13627
LOC123894924	RC.45188
LOC123896811	RC.31647
LOC123899137	RC.30993
LOC123899452	RC.11852
LOC123902640	RC.32885
LOC123905050	RC.27784
LOC123905879	RC.36831
LOC123905949	RC.43729
LOC123906428	RC.43246
LOC123906786	RC.14931
LOC123907198	RC.26852
LOC123907327	RC.39099
LOC123907786	RC.8358
LOC123907830	RC.35652
LOC123907889	RC.45958
LOC123908441	RC.15951
LOC123909248	RC.45085
LOC123911000	RC.31130
LOC123911098	RC.28122
LOC123911629	RC.24102
LOC123913461	RC.42473
LOC123915599	RC.37095
LOC123915700	RC.16160
LOC123918922	RC.6286
LOC123919813	RC.32537
LOC123919997	RC.11984
LOC123920368	RC.28883
LOC123920378	RC.40735
LOC123920806	RC.27441
LOC123921146	RC.41865
LOC123923583	RC.43624
LOC123924389	RC.32939
LOC123924416	RC.18469
